# Supplementary material for: The methyltransferase METTL9 mediates pervasive 1-methylhistidine modification in mammalian proteomes
Source: Nat Commun. 2021 Feb 9;12:891. doi: 10.1038/s41467-020-20670-7 (PMC7873184; doi:10.1038/s41467-020-20670-7)
Supplement: Supplementary file 4 — Supplementary Data 1 [file 41467_2020_20670_MOESM4_ESM.xlsx]

## Sheet: Sheet1
	Supplementary Data 1 Experimental and predicted masses from MALDI experiments (Fig. 4b, c)
	Protein (peptide)	Methylation state	METTL9 status	Observed m/z	Mr (expt)	Mr (calc)	Ppm
	S100A9 (LHENNPRGHGHSHGK)	Me0	KO	1676.85	1675.84	1675.8	20.8855
		Me1	WT	1690.86	1689.86	1689.82	21.8958
		Me2	WT	1704.88	1703.87	1703.84	21.7157
	NDUFB3 (Ac-AHEHGHEHGHHK)	Me0	KO	1454.65	1453.64	1453.63	6.19138
		Me0	WT	1454.63	1453.63	1453.63	-6.19138
		Me1	WT	1468.65	1467.64	1467.65	-4.08817
		Me2	WT	1482.72	1481.71	1481.67	33.0709
