# Supplementary material for: The methyltransferase METTL9 mediates pervasive 1-methylhistidine modification in mammalian proteomes
Source: Nat Commun. 2021 Feb 9;12:891. doi: 10.1038/s41467-020-20670-7 (PMC7873184; doi:10.1038/s41467-020-20670-7)
Supplement: Supplementary file 7 — Source Data [file 41467_2020_20670_MOESM7_ESM.xlsx]

## Sheet: Fig 1a
	Figure 1a

## Sheet: Fig 1c
	Figure 1c

## Sheet: Fig 1f
	Figure 1f
			A	R	N	D	Q	E	G	H	I	L	K	M	F	P	S	T	Y	V
		D D I R V P F G H A H N A A K	0.76474	0.0836469	0.767025	0.0207303	0.530703	0.0195609	0.975859	0.488373	0.301374	0.312913	0.0985404	0.264735	0.0788415	0.712913	0.823968	0.879574	0.178087	0.522194
		P P G H Q G H S H G A Q G G T	0.733632	0.208738	0.574067	0.000485351	0.388583	0.0127461	0.966866	0.287913	0.0714048	0.162321	0.0848718	0.101685	0.138825	0.159439	0.914025	0.759826	0.156029	0.297824
		N P R G H G H S A G K G S G K	0.77663	0.215348	0.772609	0.236336	0.562325	0.432507	0.990245	0.54057	0.227447	0.293871	0.147572	0.37142	0.121751	0.428948	0.959578	0.806757	0.22542	0.352754
			A	R	N	D	Q	E	G	H	I	L	K	M	F	P	S	T	Y	V
		Average	0.758334	0.169244	0.704567	0.0858506	0.49387	0.154938	0.977657	0.438952	0.200075	0.256369	0.110328	0.245947	0.113139	0.433767	0.89919	0.815386	0.186512	0.390924
		Sd	0.0222034	0.0742032	0.113051	0.130717	0.0925421	0.240406	0.0117926	0.133382	0.117402	0.0820021	0.0329704	0.135845	0.0309051	0.276768	0.0690111	0.0603383	0.0354544	0.116954
	ERROR	TOP	0.780538	0.243448	0.817618	0.216567	0.586413	0.395344	0.989449	0.572334	0.317478	0.338371	0.143299	0.381792	0.144044	0.710535	0.968201	0.875724	0.221966	0.507878
	BARS	BOTTOM	0.736131	0.0950412	0.591516	-0.0448662	0.401328	-0.085468	0.965864	0.30557	0.0826726	0.174366	0.0773577	0.110101	0.082234	0.156999	0.830179	0.755047	0.151057	0.27397

## Sheet: Fig 2c
	Figure 2c
		genotype	His	Pi	Tau	Cell
	1	WT	317788	126.977	853.274	HEK293
	2	WT	319131	123.427	780.222	HEK293
	3	WT	327413	143.656	841.681	HEK293
	4	KO	257350	50.5023	689.23	HEK293
	5	KO	297418	57.4594	761.821	HEK293
	6	KO	298538	49.3071	756.485	HEK293
	7	KO+WT	283988	204.789	642.86	HEK293
	8	KO+WT	303238	224.768	768.446	HEK293
	9	KO+WT	373078	255.986	824.844	HEK293
	10	KO+mut	268766	40.4413	667.149	HEK293
	11	KO+mut	396581	57.7448	956.87	HEK293
	12	KO+mut	399268	51.5013	952.27	HEK293
	13	WT	1820	5.17	1.12	HAP1
	14	WT	1690	5.48	1.14	HAP1
	15	WT	1640	4.83	1.2	HAP1
	16	WT	1660	4.92	1.4	HAP1
	17	KO	1310	4.33	0.6	HAP1
	18	KO	1700	4.82	0.606	HAP1
	19	KO	1950	5.98	0.423	HAP1
	20	KO	1740	5.21	0.543	HAP1
	21	KO+WT	1830	5.31	1.14	HAP1
	22	KO+WT	2020	5.67	1.01	HAP1
	23	KO+WT	1760	5.82	1.39	HAP1
	24	KO+WT	1690	5.11	1.54	HAP1
	25	KO+mut	1800	4.56	0.567	HAP1
	26	KO+mut	1660	4.29	0.584	HAP1
	27	KO+mut	2220	5.97	0.808	HAP1
	28	KO+mut	2100	5.42	0.886	HAP1

## Sheet: Fig 2d
	Figure 2d
		His	Tau	Pi	tissue	genotype
	1	3140	8.31	0.367	Brain	KO
	2	2270	6.99	0.206	Brain	KO
	3	1990	4.75	1.06	Brain	WT
	4	714	2.2	0.308	Brain	WT
	5	2540	4.74	0.451	Kidney	KO
	6	3980	5.72	1.71	Kidney	WT
	7	2610	4.42	0.341	Kidney	KO
	8	2330	3.86	1.29	Kidney	WT
	9	2250	11.6	0.205	Spleen	KO
	10	2300	13.8	0.368	Spleen	KO
	11	1930	9.89	1.5	Spleen	WT
	12	2310	12.4	3.02	Spleen	WT
	13	2110	4.05	0.655	Testes	KO
	14	2450	4.47	1.05	Testes	KO
	15	2060	4.03	1.75	Testes	WT
	16	2100	3.97	1.84	Testes	WT
	17	2340	1.71	0.311	Heart	KO
	18	967	1.3	0.139	Heart	KO
	19	815	1.12	0.306	Heart	WT
	20	2390	2.94	0.908	Heart	WT
	21	2970	2.09	0.465	Liver	KO
	22	3280	2.32	0.601	Liver	KO
	23	1970	1.5	1.17	Liver	WT
	24	2880	2.23	1.65	Liver	WT
	25	1000	14.3	1.06	MEF	WT
	26	1710	18.4	1.54	MEF	WT
	27	1350	13.7	1.5	MEF	WT
	28	1980	23.9	1.83	MEF	WT
	29	1360	16.4	0.369	MEF	KO
	30	1980	20.6	0.456	MEF	KO
	31	885	9.24	0.207	MEF	KO
	32	1590	22.1	0.294	MEF	KO

## Sheet: Fig 3d
	Figure 3d
	Array 1
			A		B		C		D		E		F		G		H		I		J
		1	0	0	0	0	0.0321539	0	0	0	0.0733556	0	0	0	0.680308	0.000911949	0	0	0.00127466	0	0.0245487	0
		2	0	0	0.0915864	0	0.193106	0	0.258699	0	0.390882	0.00267197	0.120275	0	0.00248907	0	0.0495205	0.0101272	0.0316146	0	0	0
		3	0	0	0.868724	0	0	0	0	0	0.010142	0.00541522	0.0386232	0	0.00664494	0	0.0443056	0	0	0	0	0
		4	0	0	0.0335905	0	0.00613877	0.000359286	0	0	0	0	0.0354586	0	0.00385214	0	0.313045	0	0.0369338	0.00171587	0	0
		5	0.0511996	0	0	0	0.28701	0.00336955	0.0190669	0	0.268369	0	0.808481	0	0.0483619	0	0.334411	0	0.129717	0	0	0
		6	0	0	0.383312	0.00849305	0.0559345	0.00402548	0	0	0.00178532	0	0	0	0	0	0	0	0	0	0	0
	Array 2		A		B		C		D		E		F		G		H		I		J
		1	0	0	0	0	0.0369585	0	0	0	0.0843168	0	0	0	0.781963	0	0	0	0.00146513	0	0.0282169	0
		2	0	0	0.105272	0	0.221961	0	0.297355	0	0.449289	0	0.138248	0	0.002861	0	0.0569201	0	0.0363386	0	0	0
		3	0	0	0.998533	0	0	0	0	0	0.0116575	0	0.0443945	0	0.00763786	0	0.050926	0	0	0	0	0
		4	0	0	0.0386097	0	0.00705606	0	0	0	0	0	0.040757	0	0.00442774	0	0.359822	0	0.0424526	0	0	0
		5	0.0588501	0	0	0	0.329897	0	0.021916	0	0.30847	0	0.929289	0	0.0555884	0	0.384381	0	0.149101	0	0	0
		6	0	0	0.440588	0	0.0642925	0	0	0	0.00205209	0	0	0	0	0	0	0	0	0	0	0
			A		B		C		D		E		F		G		H		I		J
	Avg	1	0	0	0	0	0.0345562	0	0	0	0.0788362	0	0	0	0.731136	0.000455974	0	0	0.00136989	0	0.0263828	0
		2	0	0	0.0984291	0	0.207533	0	0.278027	0	0.420085	0.00133598	0.129261	0	0.00267504	0	0.0532203	0.0050636	0.0339766	0	0	0
		3	0	0	0.933628	0	0	0	0	0	0.0108998	0.00270761	0.0415088	0	0.0071414	0	0.0476158	0	0	0	0	0
		4	0	0	0.0361001	0	0.00659742	0.000179643	0	0	0	0	0.0381078	0	0.00413994	0	0.336433	0	0.0396932	0.000857934	0	0
		5	0.0550249	0	0	0	0.308454	0.00168477	0.0204914	0	0.288419	0	0.868885	0	0.0519752	0	0.359396	0	0.139409	0	0	0
		6	0	0	0.41195	0.00424653	0.0601135	0.00201274	0	0	0.0019187	0	0	0	0	0	0	0	0	0	0	0

## Sheet: Fig 4a
	Figure 4a
					Ponceau:															Fluorography:
						Ponceau:					Fluorography:

## Sheet: Fig 4d
	Figure 4d
		BC	WT	KO	KO+WT	KO+M	BC	WT	KO	KO+WT	KO+M	BC	WT	KO	KO+WT	KO+M
		#01	#02	#03	#04	#05	#06	#07	#08	#09	#10	#11	#12	#13	#14	#15
	His	443	1035	1244	1169	1151	411	1237	1014	931	1189	446	880	960	1153	900
	pi-	1	26	1	57	1	1	34	5	54	1	1	23	1	74	1
	tau-	ND	ND	ND	ND	ND	ND	ND	ND	ND	ND	ND	ND	ND	ND	ND
	-background (IgH)
		#01	#02	#03	#04	#05	#06	#07	#08	#09	#10	#11	#12	#13	#14	#15
	His		592	801	726	708		826	603	520	778		434	514	707	454
	pi-		25	0	56	0		33	4	53	0		22	0	73	0
	piMe/His		4.22297	0	7.7135	0		3.99516	0.66335	10.1923	0		5.06912	0	10.3253	0
		his	pi	genotype
	1	592	25	WT
	2	801	0	KO
	3	726	56	KO+WT
	4	708	0	KO+M
	5	826	33	WT
	6	603	4	KO
	7	520	53	KO+WT
	8	778	0	KO+M
	9	434	22	WT
	10	514	0	KO
	11	707	73	KO+WT
	12	454	0	KO+M

## Sheet: Fig 5b
	Figure 5b
		time	read	genotype	cellnr	ReadNorm	stateReads	state
		1.34862	188.399	WT	38833.3	485.146	449.411	basal
		9.0852	172.726	WT	38833.3	444.787	418.086	basal
		16.8038	167.482	WT	38833.3	431.284	410.994	basal
		24.6371	171.011	WT	38833.3	440.372	404.636	state3
		32.3682	166.787	WT	38833.3	429.495	402.794	state3
		40.0726	159.586	WT	38833.3	410.951	390.662	state3
		47.9155	25.1328	WT	38833.3	64.7197	28.9838	state4
		55.6154	26.2328	WT	38833.3	67.5523	40.8512	state4
		63.3528	23.2022	WT	38833.3	59.7483	39.4586	state4
		71.184	13.8774	WT	38833.3	35.7358
		78.9312	10.3689	WT	38833.3	26.701
		86.6771	7.87917	WT	38833.3	20.2897
		1.34862	204.344	WT	38833.3	526.209	476.593	basal
		9.0852	188.773	WT	38833.3	486.111	444.677	basal
		16.8038	183.067	WT	38833.3	471.418	435.13	basal
		24.6371	194.672	WT	38833.3	501.301	451.686	state3
		32.3682	192.526	WT	38833.3	495.775	454.341	state3
		40.0726	188.929	WT	38833.3	486.513	450.226	state3
		47.9155	32.5103	WT	38833.3	83.7176	34.1021	state4
		55.6154	33.0171	WT	38833.3	85.0226	43.5881	state4
		63.3528	29.8533	WT	38833.3	76.8755	40.5881	state4
		71.184	19.2674	WT	38833.3	49.6155
		78.9312	16.0904	WT	38833.3	41.4344
		86.6771	14.0916	WT	38833.3	36.2874
		1.34862	177.972	WT	38833.3	458.297	416.829	basal
		9.0852	164.979	WT	38833.3	424.838	392.755	basal
		16.8038	160.656	WT	38833.3	413.706	385.017	basal
		24.6371	176.907	WT	38833.3	455.553	414.085	state3
		32.3682	176.377	WT	38833.3	454.19	422.107	state3
		40.0726	175.831	WT	38833.3	452.783	424.093	state3
		47.9155	29.8588	WT	38833.3	76.8895	35.4215	state4
		55.6154	28.1761	WT	38833.3	72.5565	40.474	state4
		63.3528	25.2471	WT	38833.3	65.0139	36.3243	state4
		71.184	16.1034	WT	38833.3	41.4681
		78.9312	12.4587	WT	38833.3	32.0825
		86.6771	11.1411	WT	38833.3	28.6896
		1.34862	178.225	WT	38833.3	458.947	421.062	basal
		9.0852	166.967	WT	38833.3	429.959	399.045	basal
		16.8038	162.827	WT	38833.3	419.297	394.702	basal
		24.6371	173.194	WT	38833.3	445.994	408.109	state3
		32.3682	169.54	WT	38833.3	436.585	405.672	state3
		40.0726	163.193	WT	38833.3	420.239	395.643	state3
		47.9155	27.7736	WT	38833.3	71.5201	33.635	state4
		55.6154	27.7068	WT	38833.3	71.3481	40.4347	state4
		63.3528	24.1719	WT	38833.3	62.2453	37.6497	state4
		71.184	14.712	WT	38833.3	37.8851
		78.9312	12.0047	WT	38833.3	30.9134
		86.6771	9.55128	WT	38833.3	24.5956
		1.34862	166.535	WT	38833.3	428.845	358.457	basal
		9.0852	163.207	WT	38833.3	420.276	358.488	basal
		16.8038	158.866	WT	38833.3	409.098	352.504	basal
		24.6371	204.004	WT	38833.3	525.332	454.944	state3
		32.3682	194.428	WT	38833.3	500.672	438.885	state3
		40.0726	187.494	WT	38833.3	482.818	426.224	state3
		47.9155	41.9568	WT	38833.3	108.043	37.6556	state4
		55.6154	38.8318	WT	38833.3	99.9961	38.2087	state4
		63.3528	37.5694	WT	38833.3	96.7451	40.1509	state4
		71.184	27.3339	WT	38833.3	70.3878
		78.9312	23.9941	WT	38833.3	61.7874
		86.6771	21.9774	WT	38833.3	56.5942
		1.34862	192.648	WT	38833.3	496.089	415.622	basal
		9.0852	178.987	WT	38833.3	460.91	384.445	basal
		16.8038	172.489	WT	38833.3	444.179	373.795	basal
		24.6371	212.339	WT	38833.3	546.796	466.329	state3
		32.3682	200.773	WT	38833.3	517.012	440.547	state3
		40.0726	190.449	WT	38833.3	490.427	420.043	state3
		47.9155	50.5571	WT	38833.3	130.19	49.7224	state4
		55.6154	45.2043	WT	38833.3	116.406	39.9406	state4
		63.3528	42.6008	WT	38833.3	109.702	39.318	state4
		71.184	31.2482	WT	38833.3	80.4675
		78.9312	29.694	WT	38833.3	76.4653
		86.6771	27.3324	WT	38833.3	70.3837
		1.34862	211.691	WT	38833.3	545.127	448.754	basal
		9.0852	201.919	WT	38833.3	519.962	433.819	basal
		16.8038	195.49	WT	38833.3	503.409	427.299	basal
		24.6371	243.036	WT	38833.3	625.845	529.471	state3
		32.3682	228.981	WT	38833.3	589.652	503.509	state3
		40.0726	215.251	WT	38833.3	554.293	478.184	state3
		47.9155	56.4635	WT	38833.3	145.4	49.0263	state4
		55.6154	51.1487	WT	38833.3	131.713	45.5706	state4
		63.3528	48.919	WT	38833.3	125.972	49.8619	state4
		71.184	37.425	WT	38833.3	96.3734
		78.9312	33.4521	WT	38833.3	86.1427
		86.6771	29.5559	WT	38833.3	76.1097
		1.34862	234.778	WT	38833.3	604.58	511.656	basal
		9.0852	220.003	WT	38833.3	566.531	480.173	basal
		16.8038	211.977	WT	38833.3	545.865	467.17	basal
		24.6371	256.771	WT	38833.3	661.214	568.29	state3
		32.3682	236.853	WT	38833.3	609.921	523.563	state3
		40.0726	218.857	WT	38833.3	563.581	484.886	state3
		47.9155	56.4526	WT	38833.3	145.371	52.4477	state4
		55.6154	52.9486	WT	38833.3	136.348	49.9902	state4
		63.3528	49.5154	WT	38833.3	127.507	48.8125	state4
		71.184	36.0853	WT	38833.3	92.9236
		78.9312	33.5357	WT	38833.3	86.3581
		86.6771	30.5599	WT	38833.3	78.6949
		1.34862	198.814	WT	38833.3	511.967	429.353	basal
		9.0852	190.58	WT	38833.3	490.763	415.16	basal
		16.8038	185.432	WT	38833.3	477.508	408.101	basal
		24.6371	228.408	WT	38833.3	588.175	505.561	state3
		32.3682	214.079	WT	38833.3	551.277	475.674	state3
		40.0726	200.986	WT	38833.3	517.562	448.155	state3
		47.9155	47.3767	WT	38833.3	122	39.3865	state4
		55.6154	44.9757	WT	38833.3	115.817	40.2139	state4
		63.3528	42.8508	WT	38833.3	110.346	40.9385	state4
		71.184	32.0816	WT	38833.3	82.6136
		78.9312	29.3593	WT	38833.3	75.6034
		86.6771	26.9531	WT	38833.3	69.4071
		1.34862	178.404	WT	38833.3	459.41	395.51	basal
		9.0852	171.095	WT	38833.3	440.588	380.257	basal
		16.8038	162.212	WT	38833.3	417.714	362.754	basal
		24.6371	173.902	WT	38833.3	447.816	383.916	state3
		32.3682	142.419	WT	38833.3	366.745	306.414	state3
		40.0726	113.875	WT	38833.3	293.241	238.281	state3
		47.9155	42.0458	WT	38833.3	108.273	44.3729	state4
		55.6154	37.1802	WT	38833.3	95.743	35.4119	state4
		63.3528	35.7787	WT	38833.3	92.1339	37.1736	state4
		71.184	24.8143	WT	38833.3	63.8996
		78.9312	23.4286	WT	38833.3	60.3311
		86.6771	21.3429	WT	38833.3	54.9603
		1.34862	202.326	WT	38833.3	521.011	423.168	basal
		9.0852	191.866	WT	38833.3	494.075	409.803	basal
		16.8038	186.699	WT	38833.3	480.771	406.55	basal
		24.6371	232.354	WT	38833.3	598.337	500.493	state3
		32.3682	218.491	WT	38833.3	562.638	478.367	state3
		40.0726	209.613	WT	38833.3	539.776	465.555	state3
		47.9155	56.7171	WT	38833.3	146.053	48.209	state4
		55.6154	49.4232	WT	38833.3	127.27	42.9983	state4
		63.3528	46.4955	WT	38833.3	119.731	45.5104	state4
		71.184	37.9959	WT	38833.3	97.8436
		78.9312	32.7256	WT	38833.3	84.2719
		86.6771	28.8223	WT	38833.3	74.2206
		1.34862	151.513	KO	29833.3	507.865	489.968	basal
		9.0852	140.691	KO	29833.3	471.59	460.209	basal
		16.8038	137.355	KO	29833.3	460.407	450.636	basal
		24.6371	127.369	KO	29833.3	426.935	409.038	state3
		32.3682	114.981	KO	29833.3	385.41	374.028	state3
		40.0726	105.65	KO	29833.3	354.135	344.364	state3
		47.9155	15.2254	KO	29833.3	51.0348	33.1379	state4
		55.6154	11.8874	KO	29833.3	39.8462	28.4645	state4
		63.3528	8.7053	KO	29833.3	29.1798	19.4088	state4
		71.184	5.33924	KO	29833.3	17.8969
		78.9312	3.39554	KO	29833.3	11.3817
		86.6771	2.915	KO	29833.3	9.77094
		1.34862	168.417	KO	29833.3	564.525	543.495	basal
		9.0852	156.94	KO	29833.3	526.057	512.739	basal
		16.8038	148.511	KO	29833.3	497.802	489.283	basal
		24.6371	132.635	KO	29833.3	444.585	423.556	state3
		32.3682	123.244	KO	29833.3	413.107	399.789	state3
		40.0726	110.296	KO	29833.3	369.707	361.188	state3
		47.9155	18.7377	KO	29833.3	62.808	41.7788	state4
		55.6154	16.9684	KO	29833.3	56.8774	43.5594	state4
		63.3528	14.5429	KO	29833.3	48.7471	40.2282	state4
		71.184	6.27369	KO	29833.3	21.0291
		78.9312	3.97319	KO	29833.3	13.3179
		86.6771	2.54148	KO	29833.3	8.51894
		1.34862	156.002	KO	29833.3	522.913	497.49	basal
		9.0852	146.666	KO	29833.3	491.617	468.819	basal
		16.8038	142.664	KO	29833.3	478.204	462.002	basal
		24.6371	113.74	KO	29833.3	381.252	355.83	state3
		32.3682	99.5543	KO	29833.3	333.702	310.904	state3
		40.0726	83.5965	KO	29833.3	280.212	264.01	state3
		47.9155	19.0431	KO	29833.3	63.8318	38.4095	state4
		55.6154	19.0115	KO	29833.3	63.7255	40.9275	state4
		63.3528	15.3931	KO	29833.3	51.597	35.3956	state4
		71.184	7.58432	KO	29833.3	25.4223
		78.9312	6.80141	KO	29833.3	22.798
		86.6771	4.8334	KO	29833.3	16.2014
		1.34862	162.824	KO	29833.3	545.779	511.067	basal
		9.0852	152.118	KO	29833.3	509.892	480.207	basal
		16.8038	149.157	KO	29833.3	499.966	476.907	basal
		24.6371	139.86	KO	29833.3	468.805	434.093	state3
		32.3682	123.743	KO	29833.3	414.781	385.096	state3
		40.0726	108.415	KO	29833.3	363.404	340.345	state3
		47.9155	22.1205	KO	29833.3	74.147	39.4345	state4
		55.6154	20.7074	KO	29833.3	69.4103	39.7254	state4
		63.3528	18.3051	KO	29833.3	61.358	38.2989	state4
		71.184	10.3559	KO	29833.3	34.7125
		78.9312	8.856	KO	29833.3	29.6849
		86.6771	6.8793	KO	29833.3	23.0591
		1.34862	166.495	KO	29833.3	558.082	515.619	basal
		9.0852	155.637	KO	29833.3	521.687	481.628	basal
		16.8038	153.071	KO	29833.3	513.087	477.911	basal
		24.6371	135.323	KO	29833.3	453.598	411.134	state3
		32.3682	125.132	KO	29833.3	419.438	379.379	state3
		40.0726	114.981	KO	29833.3	385.412	350.236	state3
		47.9155	25.391	KO	29833.3	85.1094	42.6457	state4
		55.6154	22.8907	KO	29833.3	76.7286	36.6696	state4
		63.3528	22.0765	KO	29833.3	73.9996	38.8236	state4
		71.184	12.6683	KO	29833.3	42.4637
		78.9312	11.9509	KO	29833.3	40.059
		86.6771	10.4942	KO	29833.3	35.176
		1.34862	168.645	KO	29833.3	565.29	525.967	basal
		9.0852	159.401	KO	29833.3	534.304	502.176	basal
		16.8038	156.634	KO	29833.3	525.032	494.923	basal
		24.6371	136.168	KO	29833.3	456.429	417.107	state3
		32.3682	125.973	KO	29833.3	422.255	390.127	state3
		40.0726	117.568	KO	29833.3	394.084	363.975	state3
		47.9155	23.4404	KO	29833.3	78.571	39.2486	state4
		55.6154	23.5124	KO	29833.3	78.8125	46.6844	state4
		63.3528	20.7979	KO	29833.3	69.7136	39.6046	state4
		71.184	11.7312	KO	29833.3	39.3225
		78.9312	9.58486	KO	29833.3	32.128
		86.6771	8.98252	KO	29833.3	30.109
		1.34862	135.137	KO	29833.3	452.973	435.743	basal
		9.0852	127.627	KO	29833.3	427.8	412.913	basal
		16.8038	124.879	KO	29833.3	418.588	408.071	basal
		24.6371	102.581	KO	29833.3	343.846	326.616	state3
		32.3682	91.5338	KO	29833.3	306.817	291.931	state3
		40.0726	77.4316	KO	29833.3	259.547	249.03	state3
		47.9155	15.1988	KO	29833.3	50.9459	33.716	state4
		55.6154	14.8717	KO	29833.3	49.8494	34.9628	state4
		63.3528	11.7771	KO	29833.3	39.4764	28.9594	state4
		71.184	5.14025	KO	29833.3	17.2299
		78.9312	4.44117	KO	29833.3	14.8866
		86.6771	3.13756	KO	29833.3	10.517
		1.34862	158.823	KO	29833.3	532.366	499.601	basal
		9.0852	150.289	KO	29833.3	503.761	476.327	basal
		16.8038	147.568	KO	29833.3	494.643	471.673	basal
		24.6371	129.371	KO	29833.3	433.646	400.881	state3
		32.3682	119.904	KO	29833.3	401.912	374.478	state3
		40.0726	112.657	KO	29833.3	377.622	354.652	state3
		47.9155	21.0846	KO	29833.3	70.6745	37.9092	state4
		55.6154	20.8872	KO	29833.3	70.0128	42.5786	state4
		63.3528	18.1105	KO	29833.3	60.7057	37.736	state4
		71.184	9.775	KO	29833.3	32.7653
		78.9312	8.18454	KO	29833.3	27.4342
		86.6771	6.85265	KO	29833.3	22.9698
		1.34862	130.573	KO	29833.3	437.675	423.097	basal
		9.0852	121.924	KO	29833.3	408.685	397.476	basal
		16.8038	120.095	KO	29833.3	402.554	393.347	basal
		24.6371	101.713	KO	29833.3	340.938	326.36	state3
		32.3682	94.8527	KO	29833.3	317.942	306.734	state3
		40.0726	87.9373	KO	29833.3	294.762	285.556	state3
		47.9155	12.6603	KO	29833.3	42.4368	27.8584	state4
		55.6154	13.0323	KO	29833.3	43.6838	32.4753	state4
		63.3528	11.0416	KO	29833.3	37.0111	27.8049	state4
		71.184	4.34923	KO	29833.3	14.5784
		78.9312	3.34388	KO	29833.3	11.2085
		86.6771	2.7465	KO	29833.3	9.20614
		1.34862	133.398	KO	29833.3	447.144	428.338	basal
		9.0852	125.759	KO	29833.3	421.537	406.197	basal
		16.8038	125.324	KO	29833.3	420.08	411.378	basal
		24.6371	112.988	KO	29833.3	378.73	359.924	state3
		32.3682	103.575	KO	29833.3	347.177	331.837	state3
		40.0726	95.1131	KO	29833.3	318.815	310.113	state3
		47.9155	15.3853	KO	29833.3	51.5709	32.7641	state4
		55.6154	14.8428	KO	29833.3	49.7523	34.412	state4
		63.3528	12.7024	KO	29833.3	42.5777	33.8758	state4
		71.184	5.6107	KO	29833.3	18.8068
		78.9312	4.57652	KO	29833.3	15.3403
		86.6771	2.59609	KO	29833.3	8.70198
		1.34862	140.802	KO	29833.3	471.962	449.748	basal
		9.0852	134.003	KO	29833.3	449.173	431.826	basal
		16.8038	131.887	KO	29833.3	442.081	430.276	basal
		24.6371	121.182	KO	29833.3	406.197	383.983	state3
		32.3682	111.723	KO	29833.3	374.49	357.143	state3
		40.0726	102.884	KO	29833.3	344.863	333.059	state3
		47.9155	18.7918	KO	29833.3	62.9891	40.7756	state4
		55.6154	17.5591	KO	29833.3	58.8573	41.5108	state4
		63.3528	13.9641	KO	29833.3	46.807	35.0023	state4
		71.184	6.62704	KO	29833.3	22.2136
		78.9312	5.17506	KO	29833.3	17.3466
		86.6771	3.52175	KO	29833.3	11.8047
		1.34862	134.286	KO	29833.3	450.122	437.867	basal
		9.0852	127.343	KO	29833.3	426.848	418.736	basal
		16.8038	124.878	KO	29833.3	418.584	413.659	basal
		24.6371	108.041	KO	29833.3	362.149	349.895	state3
		32.3682	98.8	KO	29833.3	331.173	323.061	state3
		40.0726	86.3397	KO	29833.3	289.407	284.482	state3
		47.9155	11.4551	KO	29833.3	38.3971	26.1428	state4
		55.6154	13.1177	KO	29833.3	43.97	35.8578	state4
		63.3528	11.7322	KO	29833.3	39.3259	34.4008	state4
		71.184	3.65587	KO	29833.3	12.2543
		78.9312	2.42016	KO	29833.3	8.11227
		86.6771	1.46932	KO	29833.3	4.92509
		1.34862	131.998	KO	29833.3	442.451	376.93	basal
		9.0852	129.77	KO	29833.3	434.984	373.314	basal
		16.8038	126.085	KO	29833.3	422.633	367.782	basal
		24.6371	134.216	KO	29833.3	449.886	384.365	state3
		32.3682	118.795	KO	29833.3	398.197	336.527	state3
		40.0726	105.584	KO	29833.3	353.913	299.063	state3
		47.9155	30.0573	KO	29833.3	100.751	35.2298	state4
		55.6154	29.2494	KO	29833.3	98.0426	36.3728	state4
		63.3528	27.286	KO	29833.3	91.4613	36.6108	state4
		71.184	19.5471	KO	29833.3	65.5209
		78.9312	18.3982	KO	29833.3	61.6698
		86.6771	16.3637	KO	29833.3	54.8505
		1.34862	115.574	KO	29833.3	387.401	325.143	basal
		9.0852	109.745	KO	29833.3	367.862	311.654	basal
		16.8038	107.985	KO	29833.3	361.961	308.662	basal
		24.6371	121.879	KO	29833.3	408.534	346.276	state3
		32.3682	107.583	KO	29833.3	360.612	304.404	state3
		40.0726	99.0201	KO	29833.3	331.911	278.612	state3
		47.9155	28.21	KO	29833.3	94.5586	32.3009	state4
		55.6154	25.6444	KO	29833.3	85.959	29.7511	state4
		63.3528	24.8278	KO	29833.3	83.2217	29.9231	state4
		71.184	18.5736	KO	29833.3	62.2578
		78.9312	16.7687	KO	29833.3	56.2079
		86.6771	15.9008	KO	29833.3	53.2987
		1.34862	145.517	KO	29833.3	487.767	413.236	basal
		9.0852	139.771	KO	29833.3	468.505	398.697	basal
		16.8038	136.108	KO	29833.3	456.229	394.676	basal
		24.6371	145.871	KO	29833.3	488.953	414.422	state3
		32.3682	127.768	KO	29833.3	428.272	358.464	state3
		40.0726	115.22	KO	29833.3	386.212	324.66	state3
		47.9155	33.8423	KO	29833.3	113.438	38.9079	state4
		55.6154	30.3464	KO	29833.3	101.72	31.9118	state4
		63.3528	27.1382	KO	29833.3	90.9661	29.4136	state4
		71.184	22.2348	KO	29833.3	74.5301
		78.9312	20.8261	KO	29833.3	69.808
		86.6771	18.3632	KO	29833.3	61.5525
		1.34862	125.202	KO	29833.3	419.672	362.586	basal
		9.0852	123.517	KO	29833.3	414.024	361.576	basal
		16.8038	119.969	KO	29833.3	402.131	354.958	basal
		24.6371	121.013	KO	29833.3	405.631	348.544	state3
		32.3682	101.928	KO	29833.3	341.658	289.211	state3
		40.0726	87.4426	KO	29833.3	293.104	245.931	state3
		47.9155	25.7853	KO	29833.3	86.4311	29.3444	state4
		55.6154	25.4094	KO	29833.3	85.1712	32.7233	state4
		63.3528	25.414	KO	29833.3	85.1865	38.0137	state4
		71.184	17.0309	KO	29833.3	57.0868
		78.9312	15.6469	KO	29833.3	52.4479
		86.6771	14.0732	KO	29833.3	47.1728
		1.34862	144.031	KO	29833.3	482.785	416.549	basal
		9.0852	138.918	KO	29833.3	465.646	406.063	basal
		16.8038	137.24	KO	29833.3	460.024	404.47	basal
		24.6371	138.223	KO	29833.3	463.316	397.081	state3
		32.3682	112.007	KO	29833.3	375.444	315.861	state3
		40.0726	91.2937	KO	29833.3	306.012	250.459	state3
		47.9155	30.6414	KO	29833.3	102.708	36.4729	state4
		55.6154	28.8394	KO	29833.3	96.6684	37.085	state4
		63.3528	27.3992	KO	29833.3	91.841	36.2871	state4
		71.184	19.7603	KO	29833.3	66.2356
		78.9312	17.7757	KO	29833.3	59.5834
		86.6771	16.5736	KO	29833.3	55.5539
		1.34862	140.472	KO + WT	25000	561.888	488.45	basal
		9.0852	129.927	KO + WT	25000	519.708	479.938	basal
		16.8038	125.798	KO + WT	25000	503.193	468.589	basal
		24.6371	127.16	KO + WT	25000	508.642	435.204	state3
		32.3682	130.781	KO + WT	25000	523.122	483.353	state3
		40.0726	131.069	KO + WT	25000	524.275	489.671	state3
		47.9155	27.6043	KO + WT	25000	110.417	36.9797	state4
		55.6154	22.0736	KO + WT	25000	88.2944	48.5248	state4
		63.3528	19.5051	KO + WT	25000	78.0202	43.4161	state4
		71.184	18.3594	KO + WT	25000	73.4375
		78.9312	9.94239	KO + WT	25000	39.7696
		86.6771	8.65104	KO + WT	25000	34.6042
		1.34862	131.61	KO + WT	25000	526.441	489.364	basal
		9.0852	121.232	KO + WT	25000	484.926	460.124	basal
		16.8038	117.464	KO + WT	25000	469.855	450.229	basal
		24.6371	120.21	KO + WT	25000	480.839	443.762	state3
		32.3682	125.56	KO + WT	25000	502.241	477.439	state3
		40.0726	126.646	KO + WT	25000	506.585	486.959	state3
		47.9155	35.2444	KO + WT	25000	140.977	103.901	state4
		55.6154	17.6193	KO + WT	25000	70.4771	45.6751	state4
		63.3528	15.8436	KO + WT	25000	63.3744	43.7488	state4
		71.184	9.26915	KO + WT	25000	37.0766
		78.9312	6.20052	KO + WT	25000	24.8021
		86.6771	4.90639	KO + WT	25000	19.6256
		1.34862	136.304	KO + WT	25000	545.217	510.669	basal
		9.0852	125.945	KO + WT	25000	503.781	475.591	basal
		16.8038	120.254	KO + WT	25000	481.016	457.191	basal
		24.6371	106.464	KO + WT	25000	425.855	391.307	state3
		32.3682	101.266	KO + WT	25000	405.064	376.874	state3
		40.0726	92.1809	KO + WT	25000	368.724	344.898	state3
		47.9155	18.7144	KO + WT	25000	74.8577	40.3097	state4
		55.6154	18.5543	KO + WT	25000	74.2173	46.0269	state4
		63.3528	16.8474	KO + WT	25000	67.3896	43.5645	state4
		71.184	8.637	KO + WT	25000	34.548
		78.9312	7.04761	KO + WT	25000	28.1904
		86.6771	5.95628	KO + WT	25000	23.8251
		1.34862	115.188	KO + WT	25000	460.752	369.71	basal
		9.0852	108.461	KO + WT	25000	433.843	350.19	basal
		16.8038	104.797	KO + WT	25000	419.186	345.031	basal
		24.6371	121.991	KO + WT	25000	487.964	396.922	state3
		32.3682	116.502	KO + WT	25000	466.007	382.354	state3
		40.0726	113.566	KO + WT	25000	454.262	380.108	state3
		47.9155	30.4152	KO + WT	25000	121.661	30.6186	state4
		55.6154	27.9338	KO + WT	25000	111.735	28.0819	state4
		63.3528	28.6559	KO + WT	25000	114.624	40.4689	state4
		71.184	22.7605	KO + WT	25000	91.0422
		78.9312	20.9133	KO + WT	25000	83.6533
		86.6771	18.5387	KO + WT	25000	74.1548
		1.34862	144.844	KO + WT	25000	579.376	479.183	basal
		9.0852	136.216	KO + WT	25000	544.862	458.951	basal
		16.8038	131.417	KO + WT	25000	525.667	444.32	basal
		24.6371	162.352	KO + WT	25000	649.407	549.214	state3
		32.3682	158.122	KO + WT	25000	632.49	546.579	state3
		40.0726	157.593	KO + WT	25000	630.373	549.026	state3
		47.9155	51.776	KO + WT	25000	207.104	106.911	state4
		55.6154	32.9025	KO + WT	25000	131.61	45.6992	state4
		63.3528	26.8827	KO + WT	25000	107.531	26.1839	state4
		71.184	25.0483	KO + WT	25000	100.193
		78.9312	21.4777	KO + WT	25000	85.9108
		86.6771	20.3368	KO + WT	25000	81.347
		1.34862	156.529	KO + WT	25000	626.115	524.836	basal
		9.0852	146.699	KO + WT	25000	586.796	496.91	basal
		16.8038	138.416	KO + WT	25000	553.665	470.442	basal
		24.6371	139.996	KO + WT	25000	559.985	458.705	state3
		32.3682	108.743	KO + WT	25000	434.972	345.086	state3
		40.0726	81.1269	KO + WT	25000	324.507	241.284	state3
		47.9155	36.0464	KO + WT	25000	144.186	42.9064	state4
		55.6154	34.8445	KO + WT	25000	139.378	49.4921	state4
		63.3528	32.2606	KO + WT	25000	129.042	45.8193	state4
		71.184	25.3198	KO + WT	25000	101.279
		78.9312	22.4714	KO + WT	25000	89.8858
		86.6771	20.8057	KO + WT	25000	83.223
		1.34862	141.865	KO + WT	25000	567.459	463.485	basal
		9.0852	134.653	KO + WT	25000	538.612	443.205	basal
		16.8038	130.581	KO + WT	25000	522.323	436.166	basal
		24.6371	163.637	KO + WT	25000	654.548	550.574	state3
		32.3682	156.937	KO + WT	25000	627.746	532.339	state3
		40.0726	156.043	KO + WT	25000	624.172	538.016	state3
		47.9155	36.0753	KO + WT	25000	144.301	40.327	state4
		55.6154	34.033	KO + WT	25000	136.132	40.7247	state4
		63.3528	33.7239	KO + WT	25000	134.896	48.7389	state4
		71.184	25.9936	KO + WT	25000	103.974
		78.9312	23.8518	KO + WT	25000	95.4072
		86.6771	21.5392	KO + WT	25000	86.1568
		1.34862	126.974	KO + WT	25000	507.895	419.929	basal
		9.0852	121.905	KO + WT	25000	487.619	404.654	basal
		16.8038	117.275	KO + WT	25000	469.099	394.487	basal
		24.6371	144.561	KO + WT	25000	578.244	490.279	state3
		32.3682	139.441	KO + WT	25000	557.763	474.798	state3
		40.0726	138.626	KO + WT	25000	554.504	479.893	state3
		47.9155	33.9116	KO + WT	25000	135.646	47.6806	state4
		55.6154	31.9263	KO + WT	25000	127.705	44.7401	state4
		63.3528	30.7316	KO + WT	25000	122.926	48.3149	state4
		71.184	21.9914	KO + WT	25000	87.9657
		78.9312	20.7413	KO + WT	25000	82.9652
		86.6771	18.6529	KO + WT	25000	74.6115
		1.34862	75.3325	KO + WT	25000	301.33	291.677	basal
		9.0852	74.5028	KO + WT	25000	298.011	298.424	basal
		16.8038	72.8448	KO + WT	25000	291.379	292.394	basal
		24.6371	92.9391	KO + WT	25000	371.756	362.104	state3
		32.3682	90.626	KO + WT	25000	362.504	362.917	state3
		40.0726	90.1325	KO + WT	25000	360.53	361.546	state3
		47.9155	15.2162	KO + WT	25000	60.865	51.2123	state4
		55.6154	12.2426	KO + WT	25000	48.9702	49.3829	state4
		63.3528	10.0808	KO + WT	25000	40.3233	41.3387	state4
		71.184	2.41316	KO + WT	25000	9.65266
		78.9312	-0.103169	KO + WT	25000	-0.412677
		86.6771	-0.253858	KO + WT	25000	-1.01543
		1.34862	96.2776	KO + WT	25000	385.11	314.688	basal
		9.0852	96.0878	KO + WT	25000	384.351	317.344	basal
		16.8038	93.7168	KO + WT	25000	374.867	315.268	basal
		24.6371	121.857	KO + WT	25000	487.428	417.005	state3
		32.3682	120.85	KO + WT	25000	483.399	416.393	state3
		40.0726	122.491	KO + WT	25000	489.965	430.366	state3
		47.9155	31.93	KO + WT	25000	127.72	57.2973	state4
		55.6154	26.6409	KO + WT	25000	106.564	39.557	state4
		63.3528	25.7297	KO + WT	25000	102.919	43.3193	state4
		71.184	17.6056	KO + WT	25000	70.4226
		78.9312	16.7517	KO + WT	25000	67.0067
		86.6771	14.8999	KO + WT	25000	59.5995
		1.34862	98.6955	KO + mut	20666.7	477.559	468.729	basal
		9.0852	92.2566	KO + mut	20666.7	446.403	440.224	basal
		16.8038	91.3491	KO + mut	20666.7	442.012	445.893	basal
		24.6371	76.4394	KO + mut	20666.7	369.868	361.039	state3
		32.3682	74.5875	KO + mut	20666.7	360.907	354.729	state3
		40.0726	71.5909	KO + mut	20666.7	346.407	350.289	state3
		47.9155	7.74699	KO + mut	20666.7	37.4855	28.6561	state4
		55.6154	6.12426	KO + mut	20666.7	29.6335	23.455	state4
		63.3528	3.51274	KO + mut	20666.7	16.9971	20.8784	state4
		71.184	1.82474	KO + mut	20666.7	8.8294
		78.9312	1.27691	KO + mut	20666.7	6.17858
		86.6771	-0.802124	KO + mut	20666.7	-3.88124
		1.34862	97.6313	KO + mut	20666.7	472.41	481.5	basal
		9.0852	87.2701	KO + mut	20666.7	422.275	435.379	basal
		16.8038	84.6739	KO + mut	20666.7	409.712	426.441	basal
		24.6371	60.9679	KO + mut	20666.7	295.006	304.097	state3
		32.3682	59.831	KO + mut	20666.7	289.505	302.609	state3
		40.0726	56.3336	KO + mut	20666.7	272.582	289.311	state3
		47.9155	3.53126	KO + mut	20666.7	17.0868	26.1772	state4
		55.6154	4.65785	KO + mut	20666.7	22.538	35.6423	state4
		63.3528	3.62281	KO + mut	20666.7	17.5297	34.2584	state4
		71.184	-1.87869	KO + mut	20666.7	-9.09046
		78.9312	-2.70822	KO + mut	20666.7	-13.1043
		86.6771	-3.45725	KO + mut	20666.7	-16.7286
		1.34862	96.708	KO + mut	20666.7	467.942	454.181	basal
		9.0852	90.6917	KO + mut	20666.7	438.831	432.571	basal
		16.8038	89.4105	KO + mut	20666.7	432.631	433.109	basal
		24.6371	71.2289	KO + mut	20666.7	344.656	330.895	state3
		32.3682	70.7482	KO + mut	20666.7	342.33	336.07	state3
		40.0726	68.7014	KO + mut	20666.7	332.426	332.904	state3
		47.9155	4.79447	KO + mut	20666.7	23.1991	9.43804	state4
		55.6154	6.01303	KO + mut	20666.7	29.0953	22.8356	state4
		63.3528	3.13429	KO + mut	20666.7	15.1659	15.6441	state4
		71.184	2.84394	KO + mut	20666.7	13.761
		78.9312	1.29367	KO + mut	20666.7	6.25968
		86.6771	-0.0988343	KO + mut	20666.7	-0.47823
		1.34862	108.677	KO + mut	20666.7	525.858	435.411	basal
		9.0852	105.607	KO + mut	20666.7	511	418.839	basal
		16.8038	105.215	KO + mut	20666.7	509.104	429.26	basal
		24.6371	110.644	KO + mut	20666.7	535.374	444.927	state3
		32.3682	98.7156	KO + mut	20666.7	477.656	385.496	state3
		40.0726	93.9037	KO + mut	20666.7	454.373	374.529	state3
		47.9155	26.134	KO + mut	20666.7	126.455	36.0075	state4
		55.6154	26.1039	KO + mut	20666.7	126.309	34.1488	state4
		63.3528	25.4632	KO + mut	20666.7	123.209	43.3653	state4
		71.184	18.6924	KO + mut	20666.7	90.4472
		78.9312	19.0464	KO + mut	20666.7	92.1602
		86.6771	16.5011	KO + mut	20666.7	79.844

## Sheet: Fig 5c
	Figure 5c
		peptide	Kd
	1	Me0	4.69484
	2	Me6	10.7875
	3	Me0	5.43478
	4	Me6	11.2233
	5	Me0	4.69484
	6	Me6	12.6904

[truncated: 4 more sheets: Suppl Fig 9a, Suppl Fig 9b, Suppl Fig 10a, Suppl Fig 10b]
